# Supplementary material for: Selective Removal of Iron, Lead, and Copper Metal Ions from Industrial Wastewater by a Novel Cross-Linked Carbazole-Piperazine Copolymer
Source: Polymers (Basel). 2022 Jun 18;14(12):2486. doi: 10.3390/polym14122486 (PMC9227031; doi:10.3390/polym14122486)
Supplement: Supplementary file 1 [file polymers-14-02486-s001.zip]

Archive with 1 entries (1 files):
- polymers-1756623-supplementary.pdf
